# Supplementary material for: Association of arsenic-induced cardiovascular disease susceptibility with genetic polymorphisms
Source: Sci Rep. 2021 Mar 18;11:6263. doi: 10.1038/s41598-021-85780-8 (PMC7973792; doi:10.1038/s41598-021-85780-8)
Supplement: Supplementary file 2 — Supplementary Information 2. [file 41598_2021_85780_MOESM2_ESM.xlsx]

## Sheet: Ensembl VEP Result
#Uploaded_variation	Location	Allele	Consequence	IMPACT	SYMBOL	Gene	Feature_type	Feature	BIOTYPE	DISTANCE	STRAND	HGNC_ID	AF	CLIN_SIG
rs3176867	1:100728649-100728649	A	intron_variant	MODIFIER	VCAM1	ENSG00000162692	Transcript	ENST00000294728.7	protein_coding	-	1	HGNC:12663	-	-
rs3176867	1:100728649-100728649	T	intron_variant	MODIFIER	VCAM1	ENSG00000162692	Transcript	ENST00000294728.7	protein_coding	-	1	HGNC:12663	0.1839	-
rs3176867	1:100728649-100728649	A	intron_variant	MODIFIER	VCAM1	ENSG00000162692	Transcript	ENST00000347652.6	protein_coding	-	1	HGNC:12663	-	-
rs3176867	1:100728649-100728649	T	intron_variant	MODIFIER	VCAM1	ENSG00000162692	Transcript	ENST00000347652.6	protein_coding	-	1	HGNC:12663	0.1839	-
rs3176867	1:100728649-100728649	A	intron_variant	MODIFIER	VCAM1	ENSG00000162692	Transcript	ENST00000370115.1	protein_coding	-	1	HGNC:12663	-	-
rs3176867	1:100728649-100728649	T	intron_variant	MODIFIER	VCAM1	ENSG00000162692	Transcript	ENST00000370115.1	protein_coding	-	1	HGNC:12663	0.1839	-
rs3176867	1:100728649-100728649	A	intron_variant	MODIFIER	VCAM1	ENSG00000162692	Transcript	ENST00000370119.8	protein_coding	-	1	HGNC:12663	-	-
rs3176867	1:100728649-100728649	T	intron_variant	MODIFIER	VCAM1	ENSG00000162692	Transcript	ENST00000370119.8	protein_coding	-	1	HGNC:12663	0.1839	-
rs3176867	1:100728649-100728649	A	intron_variant,NMD_transcript_variant	MODIFIER	VCAM1	ENSG00000162692	Transcript	ENST00000650339.1	nonsense_mediated_decay	-	1	HGNC:12663	-	-
rs3176867	1:100728649-100728649	T	intron_variant,NMD_transcript_variant	MODIFIER	VCAM1	ENSG00000162692	Transcript	ENST00000650339.1	nonsense_mediated_decay	-	1	HGNC:12663	0.1839	-
rs10748835	10:102900499-102900499	A	intron_variant,NMD_transcript_variant	MODIFIER	BORCS7-ASMT	ENSG00000270316	Transcript	ENST00000299353.6	nonsense_mediated_decay	-	1	HGNC:49183	0.4413	-
rs10748835	10:102900499-102900499	A	intron_variant	MODIFIER	AS3MT	ENSG00000214435	Transcript	ENST00000369880.8	protein_coding	-	1	HGNC:17452	0.4413	-
rs10748835	10:102900499-102900499	A	intron_variant	MODIFIER	AS3MT	ENSG00000214435	Transcript	ENST00000615257.1	protein_coding	-	1	HGNC:17452	0.4413	-
rs10748835	10:102900499-102900499	A	non_coding_transcript_exon_variant	MODIFIER	AL356608.3	ENSG00000286575	Transcript	ENST00000652934.1	lncRNA	-	-1	-	0.4413	-
rs281432	19:10279982-10279982	G	intron_variant	MODIFIER	ICAM1	ENSG00000090339	Transcript	ENST00000264832.8	protein_coding	-	1	HGNC:5344	0.5166	-
rs281432	19:10279982-10279982	G	intron_variant	MODIFIER	ICAM1	ENSG00000090339	Transcript	ENST00000423829.2	protein_coding	-	1	HGNC:5344	0.5166	-
rs281432	19:10279982-10279982	G	upstream_gene_variant	MODIFIER	ICAM1	ENSG00000090339	Transcript	ENST00000585443.1	processed_transcript	2276	1	HGNC:5344	0.5166	-
rs281432	19:10279982-10279982	G	intron_variant	MODIFIER	ICAM1	ENSG00000090339	Transcript	ENST00000588645.1	protein_coding	-	1	HGNC:5344	0.5166	-
rs281432	19:10279982-10279982	G	upstream_gene_variant	MODIFIER	ICAM1	ENSG00000090339	Transcript	ENST00000592686.1	retained_intron	3300	1	HGNC:5344	0.5166	-
rs281432	19:10279982-10279982	G	intron_variant,non_coding_transcript_variant	MODIFIER	AC011511.2	ENSG00000266978	Transcript	ENST00000592893.1	lncRNA	-	-1	-	0.5166	-
rs281432	19:10279982-10279982	G	regulatory_region_variant	MODIFIER	-	-	RegulatoryFeature	ENSR00001022067	promoter_flanking_region	-	-	-	0.5166	-
rs405509	19:44905579-44905579	G	upstream_gene_variant	MODIFIER	APOE	ENSG00000130203	Transcript	ENST00000252486.9	protein_coding	217	1	HGNC:613	0.5282	drug_response
rs405509	19:44905579-44905579	G	downstream_gene_variant	MODIFIER	TOMM40	ENSG00000130204	Transcript	ENST00000252487.9	protein_coding	1890	1	HGNC:18001	0.5282	drug_response
rs405509	19:44905579-44905579	G	downstream_gene_variant	MODIFIER	TOMM40	ENSG00000130204	Transcript	ENST00000405636.6	protein_coding	1891	1	HGNC:18001	0.5282	drug_response
rs405509	19:44905579-44905579	G	upstream_gene_variant	MODIFIER	APOE	ENSG00000130203	Transcript	ENST00000425718.1	protein_coding	781	1	HGNC:613	0.5282	drug_response
rs405509	19:44905579-44905579	G	downstream_gene_variant	MODIFIER	TOMM40	ENSG00000130204	Transcript	ENST00000426677.7	protein_coding	1890	1	HGNC:18001	0.5282	drug_response
rs405509	19:44905579-44905579	G	upstream_gene_variant	MODIFIER	APOE	ENSG00000130203	Transcript	ENST00000434152.5	protein_coding	233	1	HGNC:613	0.5282	drug_response
rs405509	19:44905579-44905579	G	upstream_gene_variant	MODIFIER	APOE	ENSG00000130203	Transcript	ENST00000446996.5	protein_coding	212	1	HGNC:613	0.5282	drug_response
rs405509	19:44905579-44905579	G	upstream_gene_variant	MODIFIER	APOE	ENSG00000130203	Transcript	ENST00000485628.2	retained_intron	217	1	HGNC:613	0.5282	drug_response
rs405509	19:44905579-44905579	G	downstream_gene_variant	MODIFIER	TOMM40	ENSG00000130204	Transcript	ENST00000592041.1	nonsense_mediated_decay	2447	1	HGNC:18001	0.5282	drug_response
rs405509	19:44905579-44905579	G	downstream_gene_variant	MODIFIER	TOMM40	ENSG00000130204	Transcript	ENST00000592434.5	protein_coding	1893	1	HGNC:18001	0.5282	drug_response
rs405509	19:44905579-44905579	G	upstream_gene_variant	MODIFIER	AC011481.3	ENSG00000280087	Transcript	ENST00000623895.1	TEC	3796	1	-	0.5282	drug_response
rs405509	19:44905579-44905579	G	regulatory_region_variant	MODIFIER	-	-	RegulatoryFeature	ENSR00000110120	promoter	-	-	-	0.5282	drug_response
rs405509	19:44905579-44905579	G	regulatory_region_variant	MODIFIER	-	-	RegulatoryFeature	ENSR00000288656	CTCF_binding_site	-	-	-	0.5282	drug_response
rs2758331	6:159684038-159684038	A	intron_variant	MODIFIER	SOD2	ENSG00000112096	Transcript	ENST00000337404.8	protein_coding	-	-1	HGNC:11180	0.3347	-
rs2758331	6:159684038-159684038	A	intron_variant	MODIFIER	SOD2	ENSG00000112096	Transcript	ENST00000367054.6	protein_coding	-	-1	HGNC:11180	0.3347	-
rs2758331	6:159684038-159684038	A	intron_variant	MODIFIER	SOD2	ENSG00000112096	Transcript	ENST00000367055.8	protein_coding	-	-1	HGNC:11180	0.3347	-
rs2758331	6:159684038-159684038	A	downstream_gene_variant	MODIFIER	SOD2	ENSG00000112096	Transcript	ENST00000401980.3	protein_coding	901	-1	HGNC:11180	0.3347	-
rs2758331	6:159684038-159684038	A	intron_variant	MODIFIER	SOD2	ENSG00000112096	Transcript	ENST00000444946.6	protein_coding	-	-1	HGNC:11180	0.3347	-
rs2758331	6:159684038-159684038	A	intron_variant,non_coding_transcript_variant	MODIFIER	SOD2	ENSG00000112096	Transcript	ENST00000535459.5	retained_intron	-	-1	HGNC:11180	0.3347	-
rs2758331	6:159684038-159684038	A	downstream_gene_variant	MODIFIER	SOD2	ENSG00000112096	Transcript	ENST00000535561.5	protein_coding	858	-1	HGNC:11180	0.3347	-
rs2758331	6:159684038-159684038	A	downstream_gene_variant	MODIFIER	SOD2	ENSG00000112096	Transcript	ENST00000537657.5	protein_coding	866	-1	HGNC:11180	0.3347	-
rs2758331	6:159684038-159684038	A	intron_variant	MODIFIER	SOD2	ENSG00000112096	Transcript	ENST00000538183.7	protein_coding	-	-1	HGNC:11180	0.3347	-
rs2758331	6:159684038-159684038	A	intron_variant,non_coding_transcript_variant	MODIFIER	SOD2	ENSG00000112096	Transcript	ENST00000540491.1	processed_transcript	-	-1	HGNC:11180	0.3347	-
rs2758331	6:159684038-159684038	A	intron_variant,non_coding_transcript_variant	MODIFIER	SOD2	ENSG00000112096	Transcript	ENST00000541573.5	processed_transcript	-	-1	HGNC:11180	0.3347	-
rs2758331	6:159684038-159684038	A	downstream_gene_variant	MODIFIER	SOD2	ENSG00000112096	Transcript	ENST00000545162.5	protein_coding	837	-1	HGNC:11180	0.3347	-
rs2758331	6:159684038-159684038	A	intron_variant	MODIFIER	SOD2	ENSG00000112096	Transcript	ENST00000546087.5	protein_coding	-	-1	HGNC:11180	0.3347	-
rs2758331	6:159684038-159684038	A	intron_variant,NMD_transcript_variant	MODIFIER	SOD2	ENSG00000112096	Transcript	ENST00000546260.5	nonsense_mediated_decay	-	-1	HGNC:11180	0.3347	-
rs3918181	7:151004695-151004695	A	intron_variant	MODIFIER	NOS3	ENSG00000164867	Transcript	ENST00000297494.8	protein_coding	-	1	HGNC:7876	0.3067	-
rs3918181	7:151004695-151004695	A	downstream_gene_variant	MODIFIER	NOS3	ENSG00000164867	Transcript	ENST00000460603.1	processed_transcript	1732	1	HGNC:7876	0.3067	-
rs3918181	7:151004695-151004695	A	intron_variant	MODIFIER	NOS3	ENSG00000164867	Transcript	ENST00000461406.5	protein_coding	-	1	HGNC:7876	0.3067	-
rs3918181	7:151004695-151004695	A	downstream_gene_variant	MODIFIER	NOS3	ENSG00000164867	Transcript	ENST00000467517.1	protein_coding	760	1	HGNC:7876	0.3067	-
rs3918181	7:151004695-151004695	A	upstream_gene_variant	MODIFIER	NOS3	ENSG00000164867	Transcript	ENST00000473057.1	processed_transcript	4179	1	HGNC:7876	0.3067	-
rs3918181	7:151004695-151004695	A	upstream_gene_variant	MODIFIER	NOS3	ENSG00000164867	Transcript	ENST00000475017.1	protein_coding	4242	1	HGNC:7876	0.3067	-
rs3918181	7:151004695-151004695	A	downstream_gene_variant	MODIFIER	NOS3	ENSG00000164867	Transcript	ENST00000484524.5	protein_coding	760	1	HGNC:7876	0.3067	-
rs3918181	7:151004695-151004695	A	regulatory_region_variant	MODIFIER	-	-	RegulatoryFeature	ENSR00001133234	enhancer	-	-	-	0.3067	-
rs3918188	7:151005693-151005693	A	intron_variant	MODIFIER	NOS3	ENSG00000164867	Transcript	ENST00000297494.8	protein_coding	-	1	HGNC:7876	0.3109	-
rs3918188	7:151005693-151005693	T	intron_variant	MODIFIER	NOS3	ENSG00000164867	Transcript	ENST00000297494.8	protein_coding	-	1	HGNC:7876	-	-
rs3918188	7:151005693-151005693	A	downstream_gene_variant	MODIFIER	NOS3	ENSG00000164867	Transcript	ENST00000460603.1	processed_transcript	2730	1	HGNC:7876	0.3109	-
rs3918188	7:151005693-151005693	T	downstream_gene_variant	MODIFIER	NOS3	ENSG00000164867	Transcript	ENST00000460603.1	processed_transcript	2730	1	HGNC:7876	-	-
rs3918188	7:151005693-151005693	A	intron_variant	MODIFIER	NOS3	ENSG00000164867	Transcript	ENST00000461406.5	protein_coding	-	1	HGNC:7876	0.3109	-
rs3918188	7:151005693-151005693	T	intron_variant	MODIFIER	NOS3	ENSG00000164867	Transcript	ENST00000461406.5	protein_coding	-	1	HGNC:7876	-	-
rs3918188	7:151005693-151005693	A	downstream_gene_variant	MODIFIER	NOS3	ENSG00000164867	Transcript	ENST00000467517.1	protein_coding	1758	1	HGNC:7876	0.3109	-
rs3918188	7:151005693-151005693	T	downstream_gene_variant	MODIFIER	NOS3	ENSG00000164867	Transcript	ENST00000467517.1	protein_coding	1758	1	HGNC:7876	-	-
rs3918188	7:151005693-151005693	A	upstream_gene_variant	MODIFIER	NOS3	ENSG00000164867	Transcript	ENST00000468293.5	processed_transcript	4827	1	HGNC:7876	0.3109	-
rs3918188	7:151005693-151005693	T	upstream_gene_variant	MODIFIER	NOS3	ENSG00000164867	Transcript	ENST00000468293.5	processed_transcript	4827	1	HGNC:7876	-	-
rs3918188	7:151005693-151005693	A	upstream_gene_variant	MODIFIER	NOS3	ENSG00000164867	Transcript	ENST00000473057.1	processed_transcript	3181	1	HGNC:7876	0.3109	-
rs3918188	7:151005693-151005693	T	upstream_gene_variant	MODIFIER	NOS3	ENSG00000164867	Transcript	ENST00000473057.1	processed_transcript	3181	1	HGNC:7876	-	-
rs3918188	7:151005693-151005693	A	upstream_gene_variant	MODIFIER	NOS3	ENSG00000164867	Transcript	ENST00000475017.1	protein_coding	3244	1	HGNC:7876	0.3109	-
rs3918188	7:151005693-151005693	T	upstream_gene_variant	MODIFIER	NOS3	ENSG00000164867	Transcript	ENST00000475017.1	protein_coding	3244	1	HGNC:7876	-	-
rs3918188	7:151005693-151005693	A	upstream_gene_variant	MODIFIER	NOS3	ENSG00000164867	Transcript	ENST00000477227.1	processed_transcript	4840	1	HGNC:7876	0.3109	-
rs3918188	7:151005693-151005693	T	upstream_gene_variant	MODIFIER	NOS3	ENSG00000164867	Transcript	ENST00000477227.1	processed_transcript	4840	1	HGNC:7876	-	-
rs3918188	7:151005693-151005693	A	downstream_gene_variant	MODIFIER	NOS3	ENSG00000164867	Transcript	ENST00000484524.5	protein_coding	1758	1	HGNC:7876	0.3109	-
rs3918188	7:151005693-151005693	T	downstream_gene_variant	MODIFIER	NOS3	ENSG00000164867	Transcript	ENST00000484524.5	protein_coding	1758	1	HGNC:7876	-	-
