# Supplementary material for: Association of arsenic-induced cardiovascular disease susceptibility with genetic polymorphisms
Source: Sci Rep. 2021 Mar 18;11:6263. doi: 10.1038/s41598-021-85780-8 (PMC7973792; doi:10.1038/s41598-021-85780-8)
Supplement: Supplementary file 4 — Supplementary Information 4. [file 41598_2021_85780_MOESM4_ESM.xlsx]

## Sheet: AGE
iAs-exposed patients ID	Location	As-exposed patients AGE	Gender	Habit of Smoking	HTN	DM	Pre operative diagnosis
SE-1	South Agrabad	55	Male	Yes	No	Yes	Triple vessel disease (TVD)
SE-2	North patenga	59	Male	Yes	Yes	Yes	Triple vessel disease (TVD)
SE-3	Chapainawabganj Sadar	55	Male	Yes	No	Yes	Double vessel disease (DVD)
SE-4	South Halishahar	60	Male	Yes	No	No	Left main coronary artery (LMCA) disease
SE-5	Lakshmipur	50	Male	Yes	No	No	Left main coronary artery (LMCA) disease
SE-6	Sarishabari	36	Male	Yes	Yes	No	Left main coronary artery (LMCA) disease
SE-7	South Halishahar, Chittagong	51	Male	Yes	No	Yes	Double vessel disease (DVD)
SE-8	South Agrabad, Chittagong	41	Male	Yes	Yes	Yes	Double vessel disease (DVD)
SE-9	North Patenga, Chittagong	45	Male	Yes	Yes	Yes	Triple vessel disease (TVD)
SE-10	Rajbari, Dhaka	49	Male	Yes	No	Yes	Triple vessel disease (TVD)
SE-11	Khilkhet, Dhaka	24	Female	No	Yes	Yes	Triple vessel disease (TVD)
SE-12	Savar, Dhaka	40	Female	No	Yes	Yes	Triple vessel disease (TVD)
SE-13	Manikgonj sadar, Manikgonj	67	Male	Yes	Yes	Yes	Triple vessel disease (TVD)
SE-14	Pawala para, Chittagong	47	Male	Yes	Yes	No	Triple vessel disease (TVD)
SE-15	Bakalia, Chittagong	55	Female	No	Yes	No	Triple vessel disease (TVD)
SE-16	Debhata, Shatkhira	60	Male	No	Yes	No	Triple vessel disease (TVD)
SE-17	Hatiya, Noakhali	60	Male	Yes	Yes	No	Triple vessel disease (TVD)
SE-18	Feni Sadar, Feni	50	Male	Yes	Yes	No	Triple vessel disease (TVD)	*1 to 9 (>10-50ppb)
SE-19	Keshobpur, Jessore	50	Female	No	Yes	Yes	Triple vessel disease (TVD)
SE-20	Kushtia Sadar, Kushtia	36	Female	No	No	Yes	Triple vessel disease (TVD)
SE-21	Mohammadpur, Dhaka.	36	Male	Yes	No	Yes	Left main coronary artery (LMCA) disease
SE-22	Gazaria, Munshigonj	51	Male	Yes	Yes	No	Triple vessel disease (TVD)
SE-23	Kushtia Sadar, Kushtia	51	Male	No	Yes	No	Triple vessel disease (TVD)
SE-24	South Kattoli, Chittagong	24	Female	No	Yes	No	Triple vessel disease (TVD)
SE-25	Manikgonj	41	Male	Yes	Yes	No	Triple vessel disease (TVD)
SE-26	Khulna	45	Male	Yes	Yes	No	Double vessel disease (DVD)
SE-27	Shatkhira	45	Male	Yes	No	No	Double vessel disease (DVD)
SE-28	Noakhali	55	Male	Yes	No	No	Left main coronary artery (LMCA) disease
SE-29	Shenbag, Noakhali	55	Male	Yes	Yes	No	Triple vessel disease (TVD)
SE-30	Feni Sadar, Feni	59	Male	Yes	Yes	No	Triple vessel disease (TVD)
SE-31	Madaripur, Dhaka	59	Female	No	Yes	No	Triple vessel disease (TVD)
SE-32	Narayanganj, Dhaka	55	Male	Yes	Yes	Yes	Triple vessel disease (TVD)
SE-33	Bagherhat, Khulna	49	Female	No	No	Yes	Triple vessel disease (TVD)
SE-34	Chandpur, Chittagong	67	Male	Yes	No	Yes	Triple vessel disease (TVD)
SE-35	Rajbari, Dhaka	40	Female	No	No	No	Triple vessel disease (TVD)
SE-36	Narayanganj, Dhaka	41	Female	No	No	No	Triple vessel disease (TVD)
iAs-unexposed patients ID
SU-1	Lalkhan Bazar, Chittagong	52	Male	Yes	Yes	Yes	Triple vessel disease (TVD)
SU-2	Chawkaria, cox’s bazar, Chittagong	50	Female	No	No	Yes	Left main coronary artery (LMCA) disease
SU-3	Gurudaspur, Natore	45	Female	No	No	Yes	Double vessel disease (DVD)
SU-4	Cox’s Bazar, Chittagong	42	Male	Yes	No	No	Double vessel disease (DVD)
SU-5	Chandanaish, Chittagong	59	Male	Yes	No	Yes	Double vessel disease (DVD)
SU-6	Gazipur, Dhaka	52	Male	Yes	Yes	No	Triple vessel disease (TVD)
SU-7	Lalmonirhat	52	Male	Yes	No	Yes	Triple vessel disease (TVD)
SU-8	Habigonj, Sylhet	50	Female	No	No	Yes	Triple vessel disease (TVD)
SU-9	Bandarban, Chittagong	50	Female	No	No	Yes	Triple vessel disease (TVD)
SU-10	Rangamati, Chittagong	45	Male	Yes	No	No	Double vessel disease (DVD)
SU-11	Moheshkhali, Cox's bazar, Chittagong	45	Male	Yes	No	No	Double vessel disease (DVD)
SU-12	Natore	42	Female	No	No	No	Double vessel disease (DVD)
SU-13	Tangail	59	Male	Yes	No	Yes	Double vessel disease (DVD)
SU-14	Gazipur, Dhaka	52	Male	No	No	No	Double vessel disease (DVD)

## Sheet: Genotype Data
iAs-exposed patients ID	rs10748835	rs3918181	rs3918188	rs281432	rs3176867	rs2758331	rs405509
SE-1	AG	GG	CC	CG	AA	AC	TT
SE-2	GG	AA	CC	CC	AA	AC	GT
SE-3	AG	AG	CC	CG	TT	AC	GG
SE-4	AG	AG	AC	CC	CC	AC	TT
SE-5	AG	AG	CC	GG	CC	AA	GT
SE-6	AA	AG	AC	GG	CC	CC	GT
SE-7	AG	AG	CC	CC	CC	AC	TT
SE-8	AG	AG	CC	CG	CC	AC	GG
SE-9	AA	AA	AA	CG	CC	AC	GG
SE-10	AG	AA	CC	GG	CC	AC	TT
SE-11	GG	AG	CC	CC	AA	AC	GT
SE-12	AA	AG	AC	GG	CC	AA	GG
SE-13	AA	AG	CC	CG	CC	AC	GT
SE-14	AG	AG	AC	GG	CC	CC	GT
SE-15	GG	AA	CC	GG	CC	AC	GG
SE-16	GG	AA	CC	GG	AA	AC	GG
SE-17	GG	AA	CC	GG	CC	CC	GT
SE-18	GG	AA	CC	GG	CC	CC	TT
SE-19	AG	AA	CC	GG	CC	CC	TT
SE-20	AA	GG	CC	CC	CT	CC	GT
SE-21	AA	GG	CC	CC	CT	AC	GT
SE-22	GG	AA	CC	GG	CC	AA	TT
SE-23	GG	AA	CC	GG	CC	AA	TT
SE-24	GG	AA	CC	GG	CC	AA	TT
SE-25	GG	AG	AC	GG	CC	AA	TT
SE-26	GG	AA	AC	GG	CC	AA	TT
SE-27	AG	AA	AC	CG	TT	AA	TT
SE-28	AG	AA	AC	GG	TT	AA	GT
SE-29	GG	AA	AC	CC	TT	AA	GT
SE-30	GG	AA	AA	CC	TT	AA	GT
SE-31	GG	AA	AA	GG	TT	AA	GT
SE-32	AG	AA	AA	CC	TT	AA	GT
SE-33	AG	AA	AA	CC	TT	AA	GT
SE-34	AG	AG	CC	CC	TT	AA	GT
SE-35	AG	AG	CC	CC	TT	AA	GT
SE-36	AG	AG	AA	GG	TT	AC	GT
iAs-unexposed patients ID
SU-1	GG	GG	CC	CC	CC	AC	GT
SU-2	AA	GG	CC	CC	CT	AA	TT
SU-3	GG	AA	AC	CG	TT	AC	GG
SU-4	GG	AG	AC	CG	AA	AC	TT
SU-5	GG	AG	AC	CC	AA	AC	GG
SU-6	AG	GG	AC	CC	CC	AC	TT
SU-7	AA	GG	AC	GG	CC	AC	GT
SU-8	AA	AG	AC	CC	TT	AC	GT
SU-9	GG	AG	CC	CC	CC	AC	GT
SU-10	GG	AG	CC	CC	CC	CC	GT
SU-11	GG	AG	CC	CG	CC	CC	GG
SU-12	GG	AG	CC	CG	CC	CC	GG
SU-13	AA	AG	AA	CG	AA	CC	GG
SU-14	AA	AG	AA	CC	TT	CC	GT

## Sheet: As conc. in Urine, Nail, Tissue
iAs-exposed patients ID	Urinary iAs conc. (ppb)	Nail iAs conc. (ppb)	Cardiac iAs conc. (ppb)
SE-1	4.63	360.94	1
SE-2	4.22	1163.64	1.53
SE-3	2	321.71	2.08
SE-4	4.48	364.76	4.02
SE-5	5.53	275.65	4.03
SE-6	8.07	319.74	3.14
SE-7	4.5	459.26	2.9
SE-8	7.09	436.63	7.29
SE-9	6.76	630.98	2.8
SE-10	4.39	317.07	6.75
SE-11	2.36	508.62	10.79
SE-12	4.33	515.25	1.98
SE-13	4.22	509.38	2.5
SE-14	7.19	446.43	3.83
SE-15	11	998.43	4.5
SE-16	15.7	659.98	4.59
SE-17	15.8	550	2.96
SE-18	9.95	546.89	7.59
SE-19	9.76	356.9	9.29
SE-20	4.65	368.9	1.2
SE-21	4.68	390.1	2.08
SE-22	5.53	789.9	9.5
SE-23	5.95	635	7.98
SE-24	7.78	987	7.65
SE-25	7.96	650.09	6.79
SE-26	11.9	1123	11.75
SE-27	4.98	350.97	3.67
SE-28	4.75	235.78	2.9
SE-29	7.67	643.57	5.05
SE-30	7.89	579.78	4.36
SE-31	9.79	550.89	9.15
SE-32	7.76	478.92	8.79
SE-33	4.48	400.98	1.3
SE-34	4.49	379.09	1.68
SE-35	4.97	289.09	3.5
SE-36	4.59	458.98	2.89
iAs-exposed patients ID	Urinary iAs conc. (ppb)	Nail iAs conc. (ppb)	Cardiac iAs conc. (ppb)
SU-1	2.89	136.51	1.72
SU-2	2.68	190.28	1
SU-3	4.17	243.68	1.23
SU-4	1.31	226	3.57
SU-5	8.92	195.68	2.46
SU-6	2.95	136.67	3.67
SU-7	2.58	189.78	2.45
SU-8	4.02	276	1.25
SU-9	4.24	234.45	2.89
SU-10	4.34	199.23	2.98
SU-11	8.02	145.87	1.67
SU-12	8.7	259.56	1.79
SU-13	8.5	170.77	1.89
SU-14	1.49	156.23	1

## Sheet: Cardiac injury score
iAs-exposed patients ID		Histopathological Parameters for grading
>10-50 ppb iAs-affected area	Total injury score	Oedema	Leucocyte infiltration	Fibrosis	Myocardial fibre swelling	Fibre separation	Fatty changes
SE-1	4	1	0	0	1	0	2
SE-2	1	0	0	0	1	0	0
SE-3	6	1	0	1	1	1	2
SE-4	6	1	0	0	1	1	3
SE-5	5	1	0	1	1	1	1
SE-6	4	0	0	0	1	2	1
SE-7	6	2	0	1	1	2	0
SE-8	7	1	1	1	1	1	2
SE-9	4	0	1	1	1	1	0
>50 ppb iAs-affected area
SE-10	7	1	1	1	1	1	2
SE-11	7	1	1	1	1	1	2
SE-12	7	1	2	1	1	1	1
SE-13	6	1	0	1	1	2	1
SE-14	6	1	0	1	1	2	1
SE-15	6	1	1	0	2	1	1
SE-16	7	1	0	2	2	1	1
SE-17	3	1	0	0	0	1	1
SE-18	8	2	2	0	0	2	2
SE-19	8	2	0	1	1	2	2
SE-20	5	1	0	1	1	1	1
SE-21	7	2	1	1	1	1	1
SE-22	8	1	2	1	1	1	2
SE-23	8	1	2	1	1	2	1
SE-24	6	1	1	0	0	2	2
SE-25	7	1	0	2	2	1	1
SE-26	8	1	1	1	2	2	1
SE-27	6	2	1	1	0	1	1
SE-28	7	1	1	1	1	1	2
SE-29	7	2	0	0	1	2	2
SE-30	7	1	1	1	1	2	1
SE-31	9	1	2	1	2	2	1
SE-32	6	1	0	2	1	1	1
SE-33	8	1	2	1	1	1	2
SE-34	7	2	0	0	2	1	2
SE-35	4	1	0	0	0	1	2
SE-36	4	1	0	0	0	2	1
iAs-unexposed patients ID
SU-1	1	1	0	0	0	0	0
SU-2	0	0	0	0	0	0	0
SU-3	2	1	0	0	0	1	0
SU-4	6	2	1	1	1	1	0
SU-5	5	1	0	1	1	1	1
SU-6	6	1	0	1	2	1	1
SU-7	3	1	0	0	1	0	1
SU-8	5	1	0	1	1	1	1
SU-9	5	2	0	0	0	0	0
SU-10	6	1	0	1	2	1	1
SU-11	6	1	1	1	1	1	1
SU-12	3	1	0	0	1	1	0
SU-13	3	1	1	0	1	0	0
SU-14	0	0	0	0	0	0	0

## Sheet: Biochemical parameters
iAs-exposed patients ID
>10-50 ppb iAs-affected area		AST (U/L)	ALT (U/L)	BUN (mg/dl)	Serum creatinine (mg/dl)	Serum Total Protein (mg/dl)	Serum Bilirubin (mg/dl)	RBS (mmol/L)
SE-1		37	44	43	1.5	8	0.6	9
SE-2		30	24	20	1	6.3	2.5	6.4
SE-3		18	20	22	0.8	6.5	0.9	6.2
SE-4		20	46	30	1.1	6.9	0.5	6.5
SE-5		16	50	20.5	0.64	5.6	0.23	10
SE-6		22	20	28	1.4	7.6	1.2	8.2
SE-7		31	43	22	1.2	7.9	1.1	6.4
SE-8		35	37	28	1	7.2	1.1	7.6
SE-9		21	27	27	1.1	8.2	1.3	6.3
>50 ppb iAs-affected area		AST (U/L)	ALT (U/L)	BUN (mg/dl)	Serum creatinine (mg/dl)	Serum Total Protein (mg/dl)	Serum Bilirubin (mg/dl)	RBS (mmol/L)
SE-10		22	32	28	1	7	0.4	6.2
SE-11		27	36	45	1.6	7.7	0.4	6.9
SE-12		34	45	24	1.1	8.3	0.4	8.5
SE-13		23	25	29	1	7.2	0.7	6.1
SE-14		20	40	27	1	7.6	0.54	7
SE-15		37	54	33	1.2	6.8	0.8	5.8
SE-16		20	26	25	1.3	7.6	0.7	16.8
SE-17		43	70	16.7	1.4	5	6	6.8
SE-18		15	26	20	1.1	5.5	0.53	6.5
SE-19		28	26	43	1.6	8	0.9	7.5
SE-20		31	39	31	1.5	7	0.7	9.1
SE-21		25	43	30	1.5	6.9	1	9
SE-22		45	45	42	1.1	6.7	2	6.5
SE-23		26	67	35	1.1	6.5	1.2	9.3
SE-24		37	53	27	1	8	2.7	6.7
SE-25		33	31	26	1	7	2.9	6.9
SE-26		23	30	33	1	6.3	1	6
SE-27		38	44	28	1.2	6.2	0.5	6.2
SE-28		40	43	29	1.3	6.5	1	8.7
SE-29		40	25	30	1	5.9	0.8	5.5
SE-30		25	24	31	1	6.3	1.1	16.2
SE-31		25	50	31	1	7	0.7	9.9
SE-32		33	52	27	1	7.5	0.8	11
SE-33		35	45	21	1.2	7.5	0.6	8.3
SE-34		21	44	23	1.3	7.8	0.6	6.7
SE-35		23	50	27	1	5.6	2.3	5.3
SE-36		26	26	21	1.1	5.2	0.9	7
iAs-unexposed patients ID		AST (U/L)	ALT (U/L)	BUN (mg/dl)	Serum creatinine (mg/dl)	Serum Total Protein (mg/dl)	Serum Bilirubin (mg/dl)	RBS (mmol/L)
SU-1		15	40	22	1	7.8	4	9
SU-2		20	28	32	1	7.6	0.9	5
SU-3		20	30	27	1.1	7	0.4	6
SU-4		32	25	26	0.9	7.4	1.1	9.6
SU-5		15	28	28	0.9	8	0.7	8
SU-6		23	40	25	1	7.7	0.9	5.3
SU-7		27	20	26	1	7.6	0.8	5.1
SU-8		17	25	21	1.3	7.3	0.6	6
SU-9		30	28	22	1	8.1	0.6	6
SU-10		22	33	27	0.9	8.3	0.7	6.8
SU-11		25	31	25	1	8.1	0.7	9.1
SU-12		21	44	18	1	8.3	0.9	7.2
SU-13		27	29	21	0.9	8.1	0.06	6.5
SU-14		16	28	22	0.9	7.5	1.3	6.7

## Sheet: Haematological parameters
iAs-exposed patients ID
>10-50 ppb iAs-affected area		Hb (g/dl)	WBC (thou/mm3)	RBC (million/uL)	Platelet (thou/mm3)
SE-1		16.2	8700	3.95	215000
SE-2		13	9400	4.25	160000
SE-3		14.4	11500	5.33	270000
SE-4		14	6000	4.8	240000
SE-5		13.6	9500	4.98	410000
SE-6		14	8700	4.8	215000
SE-7		16.4	9480	4.1	191000
SE-8		13.5	8500	4.81	290000
SE-9		13.2	9400	4.6	340000
>50 ppb iAs-affected area		Hb (g/dl)	WBC (thou/mm3)	RBC (million/uL)	Platelet (thou/mm3)
SE-10		15.4	8000	4.9	250000
SE-11		15.6	10200	4.7	140000
SE-12		15.2	9500	4.6	215000
SE-13		14.1	9200	3.98	210000
SE-14		14.2	8600	3.98	146000
SE-15		14.3	7800	4.4	230000
SE-16		13.4	9000	4.05	230000
SE-17		13.6	6800	4.01	210000
SE-18		13.2	10000	4.05	260000
SE-19		14.4	8000	4.93	250000
SE-20		14.6	10200	4.96	140000
SE-21		14.2	9500	4.85	215000
SE-22		14.2	9200	4.2	210000
SE-23		14.1	8600	4.85	146000
SE-24		14.3	7800	5.45	230000
SE-25		14.4	9000	4.34	230000
SE-26		14.6	6800	4.76	210000
SE-27		14.2	10000	4.2	260000
SE-28		12.2	8000	5.36	250000
SE-29		13.5	10200	4.5	140000
SE-30		12.3	9500	4.78	215000
SE-31		13.6	9200	4.76	210000
SE-32		14.9	8600	4.89	146000
SE-33		13.9	7800	4.79	230000
SE-34		14.3	9000	4.43	230000
SE-35		15.2	6800	5.2	210000
SE-36		12.2	10000	4.6	260000
iAs-unexposed patients ID		Hb (g/dl)	WBC (thou/mm3)	RBC (million/uL)	Platelet (thou/mm3)
SU-1		14.6	9000	3.3	290000
SU-2		14.2	9700	4.65	275000
SU-3		14.6	9600	4.55	385000
SU-4		16.2	11000	5.95	268000
SU-5		13.3	10000	4.75	350000
SU-6		14.6	9000	3.4	290000
SU-7		14.4	9700	3.5	275000
SU-8		14.3	9600	5.96	385000
SU-9		16.1	11000	5.91	268000
SU-10		16.4	10000	4.8	350000
SU-11		13.5	10000	4.5	290000
SU-12		13.6	9800	5.1	275000
SU-13		15.2	9800	4.2	385000
SU-14		13.1	9800	4.4	304000
